# Supplementary material for: Ovarian Rev-erbα: a central regulator of fertility following chronodisruption
Source: Front Endocrinol (Lausanne). 2026 Feb 18;17:1742988. doi: 10.3389/fendo.2026.1742988 (PMC12957795; doi:10.3389/fendo.2026.1742988)
Supplement: Supplementary file 3 [file DataSheet1.xlsx]

## Sheet: Repeat 1
Repeat 1			Preventive									Therapeutic
		Control		CR			CR+SR9011					Control			CR			CR+SR9011
	bact	18.0325		16.457			16.5696				bact	14.0654			16.6412			15.5873
	bact	No Ct		16.4587			17.4688				bact	13.734			16.9231			15.4085
	Ct Mean	18.0325		16.4579			17.0192				bact	13.7299			16.6966			15.3078
											Ct Mean	13.8431			16.7536			15.4345
											AMH	16.2336			20.7341			17.4622
	AMH	21.0093		21.2765			18.9849				AMH	16.2711			20.6293			17.457
	AMH	21.1479		21.1063			19.2804				AMH	16.4683			20.9258			16.9033
	Ct Mean	21.0786		21.1914			19.1326				Ct Mean	16.3243			20.7631			17.2742
	∆Ct (Ct target gene-Ct control gene)	3.0461		4.73351			2.11342				∆Ct (Ct target gene-Ct control gene)	2.48123			4.00945			1.83967
	∆∆Ct (∆Ct test-∆Ct control)			1.68741			-0.932678				∆∆Ct (∆Ct test-∆Ct control)				1.52822			-0.641556
	Fold change= 2−ΔΔCt			0.310484			1.90882								0.346705			1.56001

## Sheet: Repeat 2
				Preventive									Therapeutic
Repeat 2
			Control		CR		CR+SR9011					Control		CR		CR+SR9011
		bact	17.2954		16.183		17.2725				bact	21.4294		21.5508		21.3
		bact	17.5196		16.3218		17.8176				bact	22.1385		21.9421		21.37
		Ct Mean	17.4075		16.2524		17.545				Ct Mean	21.7839		21.7465		21.335
											AMH	21.7489		23.6905		20.9206
		AMH	20.4179		20.8959		19.9106				AMH	21.6856		23.2548		20.3124
		AMH	19.9201		21.0383		19.5595				Ct Mean	21.7172		23.4727		20.6165
		Ct Mean	20.169		20.9671		19.7351				∆Ct (Ct target gene-Ct control gene)	-0.0667		1.7262		-0.718539
		∆Ct (Ct target gene-Ct control gene)	2.76153		4.71466		2.19002				∆∆Ct (∆Ct test-∆Ct control)			1.7929		-0.651839
		∆∆Ct (∆Ct test-∆Ct control)			1.95313		-0.571512				Fold change= 2−ΔΔCt			0.288592		1.57117
		Fold change= 2−ΔΔCt			0.258255		1.48608

## Sheet: Repeat 3
					Preventive									Therapeutic
Repeat 3
			Control		CR		CR+SR9011						Control		CR		CR+SR9011
		bact	17.8231		16.2068		17.5513					bact	21.9742		21.905		21.8814
		bact	17.5073		19.6258		17.6707					bact	21.8894		21.9326		21.524
		Ct Mean	17.6652		17.9163		17.611					Ct Mean	21.9318		21.9188		21.7027
		AMH	20.1363		21.1096		19.5007					AMH	20.9304		22.9401		20.6233
		AMH	20.2924		21.5636		19.7283					AMH	20.9777		22.5967		19.9181
		Ct Mean	20.2143		21.3366		19.6145					Ct Mean	20.954		22.7684		20.2707
		∆Ct (Ct target gene-Ct control gene)	2.54913		3.42028		2.00353					∆Ct (Ct target gene-Ct control gene)	-0.977784		0.849603		-1.43203
		∆∆Ct (∆Ct test-∆Ct control)			0.871151		-0.545598					∆∆Ct (∆Ct test-∆Ct control)			1.82739		-0.454249
		Fold change= 2−ΔΔCt			0.54671		1.45963					Fold change= 2−ΔΔCt			0.281775		1.37007

## Sheet: Final calculation
Final
Preventive		Control	CR	CR+SR9011			Therapeutic		Control	CR	CR+SR9011
	Repeat 1	1	0.310484	1.90882				Repeat 1	1	0.346705	1.56001
	Repeat 2	1	0.258255	1.48608				Repeat 2	1	0.288592	1.57117
	Repeat 3	1	0.54671	1.45962				Repeat 3	1	0.281775	1.37007
avg		1	0.371816	1.61817					1	0.305691	1.50042
significance			**	**						****	****
P value			0.0021	0.0019						<0.0001	<0.0001
