# Supplementary material for: Ovarian Rev-erbα: a central regulator of fertility following chronodisruption
Source: Front Endocrinol (Lausanne). 2026 Feb 18;17:1742988. doi: 10.3389/fendo.2026.1742988 (PMC12957795; doi:10.3389/fendo.2026.1742988)
Supplement: Supplementary file 4 [file DataSheet2.xlsx]

## Sheet: Repeat 1
Repeat 1			Preventive									Therapeutic
		Control		CR		CR+SR9011					Control		CR		CR+SR9011
	bact	18.1818		18.2425		17.1467				bact	21.86		19.7		21.32
	bact	18.0071		18.3809		17.1623				bact	21.73		19.63		21.23
	Ct Mean	18.0944		18.3117		17.1545				Ct Mean	21.795		19.665		21.275
	CRY1	18.4663		19.3981		17.5139				CRY1	19.27		19.61		20.8
	CRY1	18.4351		19.4317		17.3716				CRY1	19.62		19.71		21.36
	Ct Mean	18.4507		19.4149		17.4428				Ct Mean	19.445		19.66		21.08
	∆Ct (Ct target gene-Ct control gene)	0.356258		1.10323		0.28829				∆Ct (Ct target gene-Ct control gene)	-2.35		-0.005		-0.195
	∆∆Ct (∆Ct test-∆Ct control)			0.746974		-0.0679676				∆∆Ct (∆Ct test-∆Ct control)			2.345		2.155
	Fold change= 2−ΔΔCt			0.595852		1.04824				Fold change= 2−ΔΔCt			0.196827		0.224533

## Sheet: Repeat 2
Repeat 2			Preventive								Therapeutic
		Control		CR		CR+SR9011					Control		CR		CR+SR9011
	bact	17.9669		18.2764		16.3819				bact	22.12		22		22.18
	bact	17.8892		18.2267		16.5694				bact	22.25		22.37		21.7
	Ct Mean	17.928		18.2515		16.4757				Ct Mean	22.185		22.185		21.94
	CRY1	18.9075		20.6136		17.4684				CRY1	24.58		25.35		25.4
	CRY1	18.8128		20.222		17.2547				CRY1	25.04		25.38		24.8
	Ct Mean	18.8601		20.4178		17.3615				Ct Mean	24.81		25.365		25.1
	∆Ct (Ct target gene-Ct control gene)	0.932091		2.16625		0.885887				∆Ct (Ct target gene-Ct control gene)	2.625		3.18		3.16
	∆∆Ct (∆Ct test-∆Ct control)			1.23416		-0.0462045				∆∆Ct (∆Ct test-∆Ct control)			0.555		0.535
	Fold change= 2−ΔΔCt			0.425091		1.03254				Fold change= 2−ΔΔCt			0.680657		0.690159

## Sheet: Repeat 3
Repeat 3			Preventive								Therapeutic
		Control		CR		CR+SR9011					Control		CR		CR+SR9011
	bact	20.9451		20.9736		20.9054				bact	20.54		18.92		20.12
	bact	20.8367		20.4811		20.9373				bact	20.68		19.07		19.92
	Ct Mean	20.8909		20.7274		20.9214				Ct Mean	20.61		19		20.02
	CRY1	24.0011		24.4517		23.9714				CRY1	17.89		18.42		19.35
	CRY1	23.5446		23.9368		23.9114				CRY1	18.19		18.82		No Ct detected
	Ct Mean	23.7729		24.1943		23.9414				Ct Mean	18.04		18.62		19.35
	∆Ct (Ct target gene-Ct control gene)	2.882		3.46687		3.02002				∆Ct (Ct target gene-Ct control gene)	-2.57		-0.38		-0.67
	∆∆Ct (∆Ct test-∆Ct control)			0.58487		0.138021				∆∆Ct (∆Ct test-∆Ct control)			2.19		1.9
	Fold change= 2−ΔΔCt			0.666709		0.908765				Fold change= 2−ΔΔCt			0.219151		0.267943

## Sheet: Final calculation
Final			Preventive							Therapeutic
		Control	CR	CR+SR9011					Contol	CR	CR+SR9011
	Repeat 1	1	0.595852	1.04824				Repeat 1	1	0.196827	0.224533
	Repeat 2	1	0.425091	1.03255				Repeat 2	1	0.680657	0.690159
	Repeat 3	1	0.666709	0.908765				Repeat 3	1	0.219151	0.267943
		1	0.562551	0.996516					1	0.365545	0.394212
	significance		**	**						*	ns
	p value		0.0037	0.0067						0.0158	0.9011
