# Supplementary material for: Ovarian Rev-erbα: a central regulator of fertility following chronodisruption
Source: Front Endocrinol (Lausanne). 2026 Feb 18;17:1742988. doi: 10.3389/fendo.2026.1742988 (PMC12957795; doi:10.3389/fendo.2026.1742988)
Supplement: Supplementary file 5 [file DataSheet3.xlsx]

## Sheet: Repeat 1
				Preventive									Therapeutic
Repeat 1
		Control		CR			CR+SR9011					Control		CR		CR+SR9011
	bact	18.0325		16.457			16.5696				bact	19.3094		16.8457		18.0946
	bact			16.4587			17.4688				bact	19.5732		17.0075		18.3062
	Ct Mean	18.0325		16.4579			17.0192				Ct Mean	19.4413		16.9266		18.2004
	CYP11A1	17.9651		18.5226			17.334				CYP11A1	18.3295		17.707		16.8722
	CYP11A1	17.8921		18.9234			17.1058				CYP11A1	19.0531		17.7895		17.0693
	Ct Mean	17.9286		18.723			17.2199				Ct Mean	18.6913		17.7483		16.9707
	∆Ct (Ct target gene-Ct control gene)	-0.103933		2.26512			0.200675				∆Ct (Ct target gene-Ct control gene)	-0.750022		0.821651		-1.22969
	∆∆Ct (∆Ct test-∆Ct control)			2.36905			0.304607				∆∆Ct (∆Ct test-∆Ct control)			1.57167		-0.479672
	Fold change= 2−ΔΔCt			0.193573			0.809662				Fold change= 2−ΔΔCt			0.336418		1.39443

## Sheet: Repeat 2
Repeat 2				Preventive									Therapeutic
		Control		CR		CR+SR9011					Control		CR		CR+SR9011
	bact	17.2954		16.183		17.2725				bact	14.0654		16.6412		15.5873
	bact	17.5196		16.3218		17.8176				bact	13.734		16.9231		15.4085
	Ct Mean	17.4075		16.2524		17.545					13.7299		16.6966		15.3078
										Ct Mean	13.8431		16.7536		15.4345
	CYP11A1	17.2135		18.9641		18.1614
	CYP11A1	17.8891		19.2224		17.8104				CYP11A1	16.9252		19.4567		16.8871
	Ct Mean	17.5513		19.0933		17.9859				CYP11A1	15.6533		19.4225		16.6961
	∆Ct (Ct target gene-Ct control gene)	0.143796		2.84087		0.440862					15.9379		19.4009		16.2455
	∆∆Ct (∆Ct test-∆Ct control)			2.69707		0.297067				Ct Mean	16.1721		19.4267		16.6096
	Fold change= 2−ΔΔCt			0.154205		0.813905				∆Ct (Ct target gene-Ct control gene)	2.32899		2.6731		1.17507
										∆∆Ct (∆Ct test-∆Ct control)			0.344107		-1.15392
										Fold change= 2−ΔΔCt			0.787795		2.22518

## Sheet: Repeat 3
Repeat 3					Preventive									Therapeutic
			Control		CR		CR+SR9011						Control		CR		CR+SR9011
		bact	17.8231		16.2068		17.5513					bact	21.4294		21.5508		21.3
		bact	17.5073		19.6258		17.6707					bact	22.1385		21.9421		21.37
		Ct Mean	17.6652		17.9163		17.611					Ct Mean	21.7839		21.7465		21.335
												CYP11A1	21.9149		23.5535		21.2545
		CYP11A1	20.7114		21.8878		20.8497					CYP11A1	21.8532		23.2564		21.1294
		CYP11A1	21.1265		22.9264		21.0477					Ct Mean	21.8841		23.4049		21.192
		Ct Mean	20.9189		22.4071		20.9487					∆Ct (Ct target gene-Ct control gene)	0.10013		1.65846		-0.143063
		∆Ct (Ct target gene-Ct control gene)	3.25372		4.49085		3.33766					∆∆Ct (∆Ct test-∆Ct control)			1.55833		-0.243193
		∆∆Ct (∆Ct test-∆Ct control)			1.23713		0.0839384					Fold change= 2−ΔΔCt			0.339544		1.18361
		Fold change= 2−ΔΔCt			0.424216		0.943479

## Sheet: Final
Final			Preventive								Therapeutic
		Control	CR	CR+SR9011						Control	CR	CR+SR9011
	Repeat 1	1	0.193573	0.809662					Repeat 1	1	0.336418	1.39443
	Repeat 2	1	0.154205	0.813905					Repeat 2	1	0.787795	2.22518
	Repeat 3	1	0.424216	0.943479					Repeat 3	1	0.339544	1.18361
		1	0.257331	0.855682						1	0.487919	1.60107
	significance		***	**							*	*
	p value		0.0009	0.0032							0.0269	0.034
