# Supplementary material for: Ovarian Rev-erbα: a central regulator of fertility following chronodisruption
Source: Front Endocrinol (Lausanne). 2026 Feb 18;17:1742988. doi: 10.3389/fendo.2026.1742988 (PMC12957795; doi:10.3389/fendo.2026.1742988)
Supplement: Supplementary file 6 [file DataSheet4.xlsx]

## Sheet: Repeat 1
Repeat 1			Preventive										Therapeutic
		Control		CR		CR+SR9011						Control		CR		CR+SR9011
	bact	21.38		22.05		22.15					bact	15.46		15.47		15.58
	bact	22.18		21.96		22.21					bact	15.56		15.39		15.1
	Ct Mean	21.78		22.005		22.18					Ct Mean	15.51		15.43		15.34
	FSHR	16.81		20.28		18.03					FSHR	16.4		19.04		17.07
	FSHR	16.31		18.42		16.29					FSHR	17.12		17.45		16.81
	Ct Mean	16.56		19.35		17.16					Ct Mean	16.76		18.245		16.94
	∆Ct (Ct target gene-Ct control gene)	-5.22		-2.655		-5.02					∆Ct (Ct target gene-Ct control gene)	1.25		2.815		1.6
	∆∆Ct (∆Ct test-∆Ct control)			2.565		0.2					∆∆Ct (∆Ct test-∆Ct control)			1.565		0.35
	Fold change= 2−ΔΔCt			0.168989		0.870551					Fold change= 2−ΔΔCt			0.337978		0.784584

## Sheet: Repeat 2
Repeat 2			Preventive										Therapeutic
		Control		CR		CR+SR9011						Control		CR		CR+SR9011
	bact	18.63		18.57		18.41					bact	14.46		14.03		14.38
	bact	19.3		18.57		18.42					bact	14.17		14.04		14.15
	Ct Mean	18.965		18.415		18.57					Ct Mean	14.315		14.035		14.265
	FSHR	17.64		23.8		18.14					FSHR	15.11		23.47		15.95
	FSHR	17.98		21.64		18.28					FSHR	15.12		23.57		15.27
	Ct Mean	17.81		22.72		18.21					Ct Mean	15.115		23.52		15.61
	∆Ct (Ct target gene-Ct control gene)	-1.155		4.15		-0.205					∆Ct (Ct target gene-Ct control gene)	0.8		9.485		1.345
	∆∆Ct (∆Ct test-∆Ct control)			5.305		0.95					∆∆Ct (∆Ct test-∆Ct control)			8.685		0.545
	Fold change= 2−ΔΔCt			0.0252951		0.517632					Fold change= 2−ΔΔCt			0.00243		0.685391

## Sheet: Repeat 3
Repeat 3		Preventive											Therapeutic
		Control		CR		CR+SR9011						Control		CR		CR+SR9011
	bact	24.67		24.34		24.55					bact	15.16		15.53		15.31
	bact	24.62		24.75		24.95					bact	15.66		15.49		15.81
	Ct Mean	24.645		24.545		24.75					Ct Mean	15.41		15.51		15.56
	FSHR	16.74		21.68		19.23					FSHR	13.99		15.56		14.97
	FSHR	17.37		21.88		17.37					FSHR	13.96		15.2		14.85
	Ct Mean	17.055		21.78		18.3					Ct Mean	13.975		15.38		14.91
	∆Ct (Ct target gene-Ct control gene)	-7.59		-2.765		-6.45					∆Ct (Ct target gene-Ct control gene)	-1.435		-0.13		-0.65
	∆∆Ct (∆Ct test-∆Ct control)			4.825		1.14					∆∆Ct (∆Ct test-∆Ct control)			1.305		0.785
	Fold change= 2−ΔΔCt			0.0352801		0.45376					Fold change= 2−ΔΔCt			0.404721		0.580352
												1. CON
												2. CR
												3. CRL

## Sheet: Final
Final
		Control	CR	CR+SR9011				Control	CR	CR+SR9011
	Repeat 1	1	0.168989	0.870551			Repeat 1	1	0.337978	0.784584
	Repeat 2	1	0.025295	0.517632			Repeat 2	1	0.00243	0.685391
	Repeat 3	1	0.03528	0.45376			Repeat 3	1	0.404721	0.580352
		1	0.0765213	0.613981				1	0.248376	0.683442
	significance		****	*					**	*
	p value		<0.0001	0.0175					0.0038	0.0342
