# Supplementary material for: Ovarian Rev-erbα: a central regulator of fertility following chronodisruption
Source: Front Endocrinol (Lausanne). 2026 Feb 18;17:1742988. doi: 10.3389/fendo.2026.1742988 (PMC12957795; doi:10.3389/fendo.2026.1742988)
Supplement: Supplementary file 7 [file DataSheet5.xlsx]

## Sheet: Repeat 1
Repeat 1			Preventive								Therapeutic
		Control		CR		CR+SR9011					Control		CR		CR+SR9011
										bact	21.86		19.7		21.32
	bact	18.6852		16.9876		17.2214				bact	21.73		19.63		21.23
	bact	No Ct detected		16.35		17.0872				Ct Mean	21.795		19.665		21.275
	Ct Mean	18.6852		16.6688		17.1543
										PER	21.64		22.99		23.37
	PER	21.6594		24.9745		20.9261				PER	22.21		22.51		23.62
	PER	20.9982		22.6251		21.5821				Ct Mean	21.925		22.75		23.495
	Ct Mean	21.3288		23.7998		21.2541				∆Ct (Ct target gene-Ct control gene)	0.13		3.085		2.22
	∆Ct (Ct target gene-Ct control gene)	2.64357		7.13097		4.09981				∆∆Ct (∆Ct test-∆Ct control)			2.955		2.09
	∆∆Ct (∆Ct test-∆Ct control)			4.4874		1.45625				Fold change= 2−ΔΔCt			0.12896		0.234881
	Fold change= 2−ΔΔCt			0.0445819		0.36444

## Sheet: Repeat 2
Repeat 2			Preventive									Therapeutic
		Control		CR		CR+SR9011						Control		CR		CR+SR9011
	bact	19.1706		19.3198		17.8742					bact	22.12		22		22.18
	bact	19.3094		19.332		17.7954					bact	22.25		22.37		21.7
	Ct Mean	19.24		19.3259		17.8348					Ct Mean	22.185		22.185		21.94
											PER	26.23		27.35		No Ct
	PER	22.4424		26.9846		22.1256					PER	26.26		27.21		26.92
	PER	22.4072		26.4514		21.7131					Ct Mean	26.245		27.28		26.92
	Ct Mean	22.4248		26.718		21.9193					∆Ct (Ct target gene-Ct control gene)	4.06		5.095		4.98
	∆Ct (Ct target gene-Ct control gene)	3.1848		7.39214		4.0845					∆∆Ct (∆Ct test-∆Ct control)			1.035		0.92
	∆∆Ct (∆Ct test-∆Ct control)			4.20734		0.899696					Fold change= 2−ΔΔCt			0.488016		0.528509
	Fold change= 2−ΔΔCt			0.0541333		0.536

## Sheet: Repeat 3
Repeat 3			Preventive										Therapeutic
		Control		CR		CR_SR9011						Control		CR		CR_SR9011
	bact	17.3886		16.2672		16.9104					bact	20.54		18.92		20.12
	bact	19.7678		No Ct		No Ct					bact	20.68		19.07		19.92
	Ct Mean	18.5782		16.2672		16.9104					Ct Mean	20.61		18.995		20.02
	PER	21.596		25.6626		21.6572					PER	21.32		22.56		22.87
	PER	No Ct		23.2224		21.2343					PER	21.6		22.42		22.32
	Ct Mean	21.596		24.4425		21.4457					Ct Mean	21.46		22.49		22.595
	∆Ct (Ct target gene-Ct control gene)	3.01778		8.17532		4.5353					∆Ct (Ct target gene-Ct control gene)	0.85		3.49		2.575
	∆∆Ct (∆Ct test-∆Ct control)			5.15754		1.51752					∆∆Ct (∆Ct test-∆Ct control)			2.64		1.725
	Fold change= 2−ΔΔCt			0.0280172		0.349285					Fold change= 2−ΔΔCt			0.160428		0.302499

## Sheet: Final
Final		Preventive							Thr
	Control	CR	CR+SR9011					Control	CR	CR+SR9011
Repeat 1	1	0.0445819	0.36444				Repeat 1	1	0.12896	0.234881
Repeat 2	1	0.054133	0.536				Repeat 2	1	0.488016	0.528509
Repeat 3	1	0.028017	0.349285				Repeat 3	1	0.160428	0.302499
	1	0.042244	0.416575					1	0.259135	0.355296
significance		****	**						**	ns
p value		<0.0001	0.0034						0.003	0.5438
