# Supplementary material for: Ovarian Rev-erbα: a central regulator of fertility following chronodisruption
Source: Front Endocrinol (Lausanne). 2026 Feb 18;17:1742988. doi: 10.3389/fendo.2026.1742988 (PMC12957795; doi:10.3389/fendo.2026.1742988)
Supplement: Supplementary file 8 [file DataSheet6.xlsx]

## Sheet: Repeat 1
				Preventive										Therapeutic
Repeat 1
		Control		CR		CR+SR9011						Control		CR		CR+SR9011
	bact	18.0325		16.457		16.5696					bact	19.3094		16.8457		18.0946
	bact	No Ct detected		16.4587		17.4688					bact	19.5732		17.0075		18.3062
	Ct Mean	18.0325		16.4579		17.0192					Ct Mean	19.4413		16.9266		18.2004
	STAR	19.4198		19.7105		18.3133					STAR	19.3451		18.0638		14.9168
	STAR	19.3969		No Ct		18.139					STAR	20.0113		17.9328		18.5445
	Ct Mean	19.4083		19.7105		18.2261					Ct Mean	19.6782		17.9983		16.7306
	∆Ct (Ct target gene-Ct control gene)	1.37581		3.25257		1.20692					∆Ct (Ct target gene-Ct control gene)	0.23692		1.07171		-1.46979
	∆∆Ct (∆Ct test-∆Ct control)			1.87676		-0.168892					∆∆Ct (∆Ct test-∆Ct control)			0.834785		-1.70671
	Fold change= 2−ΔΔCt			0.272295		1.12419					Fold change= 2−ΔΔCt			0.560667		3.26416

## Sheet: Repeat 2
Repeat 2				Preventive										Therapeutic
			Control		CR		CR+SR9011						Control		CR		CR+SR9011
		bact	17.2954		16.183		17.2725					bact	14.0654		16.6411		15.5873
		bact	17.5196		16.3218		17.8176					bact	13.734		16.9231		15.4085
		Ct Mean	17.4075		16.2524		17.545					bact	13.7299		16.6966		15.3078
												Ct Mean	13.8431		16.7536		15.4345
		STAR	18.5355		19.3041		18.6523
		STAR	18.7374		19.5641		18.6545					STAR	16.6667		20.6008		17.745
		Ct Mean	18.6365		19.4341		18.6534					STAR	17.0407		20.4888		17.916
		∆Ct (Ct target gene-Ct control gene)	1.22899		3.18172		1.10838					STAR			20.6814		17.6452
		∆∆Ct (∆Ct test-∆Ct control)			1.95273		-0.120606					Ct Mean	16.8537		20.5903		17.7687
		Fold change= 2−ΔΔCt			0.258327		1.08719					∆Ct (Ct target gene-Ct control gene)	3.01057		3.83671		2.33421
												∆∆Ct (∆Ct test-∆Ct control)			0.826142		-0.67636
												Fold change= 2−ΔΔCt			0.564035		1.59811

## Sheet: Repeat 3
				Preventive											Therapeutic
Repeat 3
			Control		CR		CR+SR9011							Control		CR		CR+SR9011
		bact	17.8231		16.2068		17.5513						bact	21.9742		21.905		21.8814
		bact	17.5073		19.6258		17.6707						bact	21.8894		21.9326		21.524
		Ct Mean	17.6652		17.9163		17.611						Ct Mean	21.9318		21.9188		21.7027
		STAR	18.2045		18.622		17.2278						STAR	21.8971		23.7499		21.0812
		STAR	17.6257		18.5341		17.0962						STAR	21.5882		23.4203		20.9197
		Ct Mean	17.9151		18.5781		17.162						Ct Mean	21.7426		23.5851		21.0004
		∆Ct (Ct target gene-Ct control gene)	0.249884		0.661818		-0.448995						∆Ct (Ct target gene-Ct control gene)	-0.189208		1.66629		-0.702275
		∆∆Ct (∆Ct test-∆Ct control)			0.411933		-0.698879						∆∆Ct (∆Ct test-∆Ct control)			1.8555		-0.513067
		Fold change= 2−ΔΔCt			0.751615		1.62324						Fold change= 2−ΔΔCt			0.276338		1.42708

## Sheet: Sheet4
Final		Preventive							Therapeutic
	Control	CR	CR+SR9011					Control	CR	CR+SR9011
Repeat 1	1	0.272295	1.12419				Repeat 1	1	0.560667	3.26416
Repeat 2	1	0.258327	1.08719				Repeat 2	1	0.564035	1.59811
Repeat 3	1	0.751615	1.62324				Repeat 3	1	0.276338	1.42708
	1	0.427412	1.27821					1	0.467013	2.09645
significance		*	*						**	ns
p value		0.0242	0.023						0.005	0.05
