# Supplementary material for: Ovarian Rev-erbα: a central regulator of fertility following chronodisruption
Source: Front Endocrinol (Lausanne). 2026 Feb 18;17:1742988. doi: 10.3389/fendo.2026.1742988 (PMC12957795; doi:10.3389/fendo.2026.1742988)
Supplement: Supplementary file 9 [file DataSheet7.xlsx]

## Sheet: Repeat 1
Repeat 1
		Control		CR
	bact	22.9157		22.467
	bact	No Ct detected		21.9919
	Ct Mean	22.9157		22.2294
	CRY	19.706		20.9616
	CRY	19.4037		21.9297
	Ct Mean	19.5548		21.4457
	∆Ct (Ct target gene-Ct control gene)	-3.36088		-0.783772
	∆∆Ct (∆Ct test-∆Ct control)			2.57711
	Fold change= 2−ΔΔCt			0.167577

## Sheet: Repeat 2
Repeat 2
		CON		CR
	bact	19.2449		18.6712
	bact	19.9361		18.5187
	Ct Mean	19.5905		18.5949
	CRY	20.6306		22.922
	CRY	19.6257		22.4192
	Ct Mean	20.1282		22.6706
	∆Ct (Ct target gene-Ct control gene)	0.537663		4.07567
	∆∆Ct (∆Ct test-∆Ct control)			3.53801
	Fold change= 2−ΔΔCt			0.0860901

## Sheet: Repeat 3
Repeat 3
		CON		CR
	BACT	19.926		19.6546
		19.1746		19.3728
avg		19.5503		19.5137
	CRY	16.4414		20.1105
		16.9165		20.6966
avg		16.6789		20.4035
		-2.87136		0.88986
				3.76122
				0.0737494

## Sheet: Final
Final
		Control	CR
	Repeaat 1	1	0.167577
	Repeat 2	1	0.08609
	Repeat 3	1	0.073749
	avg	1	0.109139
	significance		****
	p value		<0.0001
