# Supplementary material for: Ovarian Rev-erbα: a central regulator of fertility following chronodisruption
Source: Front Endocrinol (Lausanne). 2026 Feb 18;17:1742988. doi: 10.3389/fendo.2026.1742988 (PMC12957795; doi:10.3389/fendo.2026.1742988)
Supplement: Supplementary file 10 [file DataSheet8.xlsx]

## Sheet: Repeat 1
Repeat 1
		Control		CR
	bact	19.9319		19.3674
	bact	19.4695		19.4235
	Ct Mean	19.7007		19.3955
	PER	19.9251		22.349
	PER	19.9202		22.3417
	Ct Mean	19.9227		22.3454
	∆Ct (Ct target gene-Ct control gene)	0.222014		2.94989
	∆∆Ct (∆Ct test-∆Ct control)			2.72787
	Fold change= 2−ΔΔCt			0.150948

## Sheet: Repeat 2
Repeat 2
		Control		CR
	bact	19.2449		18.6712
	bact	19.9361		18.5187
	Ct Mean	19.5905		18.5949
	PER	22.148		24.9543
	PER	22.4182		25.2288
	Ct Mean	22.2831		25.0915
	∆Ct (Ct target gene-Ct control gene)	2.69265		6.49658
	∆∆Ct (∆Ct test-∆Ct control)			3.80393
	Fold change= 2−ΔΔCt			0.0715983

## Sheet: Repeat 3
Repeat 3
		Control		CR
	bact	19.926		19.6546
	bact	19.1746		19.3728
	Ct Mean	19.5503		19.5137
	PER	19.2711		21.9233
	PER	18.8129		21.8801
	Ct Mean	19.042		21.9017
	∆Ct (Ct target gene-Ct control gene)	-0.508312		2.38801
	∆∆Ct (∆Ct test-∆Ct control)			2.89633
	Fold change= 2−ΔΔCt			0.134313

## Sheet: Final
Final
	Control	CR
Repeat 1	1	0.150948
Repeat 2	1	0.071598
Repeat 3	1	0.134313
	1	0.118953
significance		****
p value		<0.0001
