# Supplementary material for: Ovarian Rev-erbα: a central regulator of fertility following chronodisruption
Source: Front Endocrinol (Lausanne). 2026 Feb 18;17:1742988. doi: 10.3389/fendo.2026.1742988 (PMC12957795; doi:10.3389/fendo.2026.1742988)
Supplement: Supplementary file 11 [file DataSheet9.xlsx]

## Sheet: Repeat 1
Repeat 1
		Control		CR
	bact	19.9242		19.1304
	bact	19.6143		19.3286
	Ct Mean	19.7693		19.2295
	Reverb	24.4926		24.9302
	Reverb	24.6875		24.9137
	Ct Mean	24.59		24.9219
	∆Ct (Ct target gene-Ct control gene)	4.82075		5.69244
	∆∆Ct (∆Ct test-∆Ct control)			0.871698
	Fold change= 2−ΔΔCt			0.546503

## Sheet: Repeat 2
Repeat 2
		Control		CR
	bact	19.3746		19.6641
	bact	19.2268		19.6865
	Ct Mean	19.3007		19.6753
	Reverb	24.1349		24.8872
	Reverb	24.1177		24.9102
	Ct Mean	24.1263		24.8987
	∆Ct (Ct target gene-Ct control gene)	4.82554		5.22339
	∆∆Ct (∆Ct test-∆Ct control)			0.397849
	Fold change= 2−ΔΔCt			0.758989

## Sheet: Sheet3
Repeat 3
		Control		CR
	bact	19.9319		19.3674
	bact	19.4695		19.4235
	Ct Mean	19.7007		19.3955
	Reverb	23.8069		24.9278
	Reverb	24.1078		24.4918
	Ct Mean	23.9573		24.7098
	∆Ct (Ct target gene-Ct control gene)	4.25666		5.31434
	∆∆Ct (∆Ct test-∆Ct control)			1.05768
	Fold change= 2−ΔΔCt			0.480404

## Sheet: Sheet4
Final
		Control	CR
	Repeat 1	1	0.546503
	Repeat 2	1	0.758989
	Repeat 3	1	0.480404
		1	0.595299
	significance		**
	p value		0.0086
